# Supplementary material for: Arabidopsis MACP2 contributes to autophagy induction by modulating starvation-induced reactive oxygen species homeostasis
Source: Adv Biotechnol (Singap). 2025 Aug 20;3(3):25. doi: 10.1007/s44307-025-00078-4 (PMC12367599; doi:10.1007/s44307-025-00078-4)
Supplement: Supplementary file 2 — Supplementary Material 2. [file 44307_2025_78_MOESM2_ESM.xlsx]

## Sheet: Sheet1
Supplementary Table S1. Primer sequences used in this study.
Primer Pairs Used for Vector Construction of Transient Protein Expression
Genes	Forward Primer	Reverse Primer
pHBT-MACP2-n/cYFP	CTTGCTCCGTGGATCCATGGCTCTTCGGCTACC	TACTATCGATGGATCCACCTTCATAGGCTTCCTCG
pUC120-n/cYFP-ATG8e	CGGAGGTAGCGGATCCATGAATAAAGGAAGCATCTTTAAGATG	AACGATCTCAGGATCCGATTGAAGAAGCACCGAATGT
pHBT-xLIR mutate (F134A L137A) -nYFP	GATGGGGTTGCCATCTCAGCATACTCGGTGGCTTTGGAC	CCGAGTATGCTGAGATGGGAACCCCATCAAAAGCAAGG
pUC119-MACP2-HA	TGATTAACAGGGATCCATGGCTCTTCGGCTACC	TCGTATGGGTAAGGCCTACCTTCATAGGCTTCCTCG
pUC119-MACP2 M1-HA	TGATTAACAGGGATCCATGGCTCTTCGGCTACC	TCGTATGGGTAAGGCCTACCTTCATAGGCTTCCTCG
pUC120-FLAG-GFP-ATG8e	CGGAGGTAGCGGATCCATGAATAAAGGAAGCATCTTTAAGATG	AACGATCTCAGGATCCTTAGATTGAAGAAGCACCGAATG
Primer Pairs Used for Vector Construction of Overexpression Line
Genes	Forward Primer	Reverse Primer
MACP2-FLAG	TGATTAACAGGGATCATGGCTCTTCGGCTACCAG	CTTGTAGTCAGAAGGACCTTCATAGGCTTCCTCGAT
Primer Pairs Used for Quantitative Real Time PCR
Genes	Forward Primer	Reverse Primer
Actin2	CTTGCACCAAGCAGCATGAA	CCGATCCAGACACTGTACTTCCTT
MACP2	GCCTGTCGAATCAGATGATG	CTTTACCAGTGTTGCTCCCAC
PR1	TGGTCACTACACTCAAGTTGTT	GCTTCTCGTTCACATAATTCCC
PR5	AGGATTTGAATTGACTCCAGGT	CCATCGCCTACTAGAGTGAATT
ST1	GGCACACACAAGCTATTTTACA	TTAGTGACGAGGATAATGTCGG
